# Supplementary material for: What can be learned from lecturers’ knowledge and self-efficacy for online teaching during the Covid-19 pandemic to promote online teaching in higher education
Source: PLoS One. 2022 Oct 5;17(10):e0275459. doi: 10.1371/journal.pone.0275459 (PMC9534420; doi:10.1371/journal.pone.0275459)
Supplement: S5 Table — (XLSX) [file pone.0275459.s005.xlsx]

## Sheet: Post
no	read	age	Perceived self-efficacy in online teaching	Satisfaction with online teaching	Belief that technology promotes teaching	Technology promotes interactions	Student participation and engagement
1	Y	55	1	1	0.666667	0.5	1
2	Y	55	0.75	0	0	0	1
3	Y	35	1	1		1	1
4	Y	55	1	0.666667	0	0.5	1
5	Y	25	0.25	0.666667	0.333333	0	0.5
6	Y	25	0.5	1	0	0	0.5
7	Y	45	1	1	0	0	1
8	Y	35	0.75	0.666667	0	0.75	1
9	Y	45	0.25	0	0	0	0
10	Y	45	0	0.333333	0	0	0
11	Y	55	0	0.333333	0	0	0
12	Y	35	0.75	1	0.666667	0	1
13	Y	55	0.5	0.666667	0	0.25	0
14	Y	45	0.25	0.666667	1	0.75	1
15	Y	65	0	0	0	0	0.5
16	Y	35	1	1	1	0.5	0.5
17	Y	55	0	0	0	0	0
18	Y	65	0.25	0.666667	0	0	1
19	Y	45	0.25	0	0	0	0
20	Y	45	0.5	1	0.333333	0.75	0.5
21	Y	35	0.5	0.666667	0	0.25	0
22	Y	35	0	1	0	0	0
23	Y	55	0.25	0	0	0	0
24	Y	45	0.5	0.333333	0.333333	0	0
25	Y	65	0.5	0.333333	0	0.5	0
26	Y	25	1	1	0	0.5	1
27	Y	65	0.75	1	0	0.25	1
28	Y	55	0.75	0.666667	0	0.25	0
29	Y	45	0.75	1	0	0.25	1
30	Y	35	0.25	1	1	0	0.5
31	Y	55	0	0.333333	0	0	0.5
32	Y	45	0	0	0	0	0
33	Y	65	0.75	0.333333	0	0.25	0
34	Y	55	0.5	0.666667	0.666667	0	0.5
35	Y	35	1	0.666667	0	0.75	1
36	Y	45	0	0.333333	0	0	0
37	Y	55	0.5	0.333333	0	0	1
38	Y	65	0	0.333333	0.333333	0.5	0
39	Y	35	0.25	0.666667	0	0	0
40	Y	55	0.5	1	0	0.75	1
41	Y	45	0.5	0.666667	0	0.25	0.5
42	Y	65	0.25	0.666667	0	0.25	0.5
43	Y	35	0.25	0	0	0.25	0.5
44	Y	35	0.5	0	0	0.25	0.5
45	Y	55	1	0.666667	0	0	0
46	Y	45	0.75	1	1	1	0
47	Y	55	0	0.666667	0	0.25	0
48	Y	35	0.5	0.666667	0.333333	0	0
49	Y	65	0	0	0	0	0
50	Y	55	0.5	0.666667	0.666667	0	0
51	Y	65	0.25	1	0	0	0
52	Y	65	0.5	1	0	0.25	0.5
53	Y	55	0.25	1	0.333333	0	0
54	Y	45	0.25		0	0	0
55	Y	55	0.75	0.666667	0	0.333333	1
56	Y	45	0.25	0.333333	0	0	0
57	Y	45	0.25	0	0	0	0
58	Y	65	1	1	1	1	1
59	Y	55	0.75	1	0	0.5	0.5
60	Y	65	0.75	1		1
61	Y	65	0	0	0	0	0
62	Y	45	0.25	1	0	0.5	0.5
63	Y	35	0.75	1	1	0.5	0
64	Y	55	0.25	0.333333	0	0	1
65	Y	65	1	1	1	0.333333	0
66	Y	55	1	0.5	0.5	0.666667	1
67	Y	65	1	1	0	0.666667	1
68	Y	45	0	0.5	1	0	0
69	Y	65	1	1	1	0.5	1
70	Y	65	0	0.5	0	0	0
71	Y	45	1	1	0	0	1
72	Y	45	0	0.5	0	0	0.5
73	Y	65	0	0.333333	0	0.25	0
74	Y	45	0.25	0	0	0	0
75	Y	65	1			0	1
76	Y	65	0.25	0.5	0	0	0
77	Y	65	0.5	1	1	0	0
78	Y	45	0.5	0.333333		0	0
79	Y	55	0.25	1	0	0	0
80	Y	65	1	1	0.666667	1	1
81	Y	55	1	1		0	0
82	Y	45	0	0	0	0	0
83	Y	55	1	0.666667	0.5	0.25	1
84	Y	55	1	1	0	0.333333	1
85	Y	35	0.75	1	1	1	0.5
86	Y	65	0.75	1	0.333333	1	0
87	Y	65	1	1	0		1
88	Y	65	0.75	1		0	0
89	Y	45	0.5	0.666667	0	0

## Sheet: Pre
no	age	Perceived self-efficacy in online teaching#	Satisfaction with online teaching	Belief that technology promotes teaching	Technology promotes interactions
1	55	0	0.666667	0.333333	0.25
2	25	0.5	0.666667	0	0.25
3	55	0.75	0.666667	0	0
4	45	0.25	0.666667	0	0
5	35	0.25	1	0.333333	0
6	65	1	0.666667	0	0.5
7	35	1	0.666667	0.666667	0.5
8	35	0.25	0.666667	0	0
9	55	0.5	0.666667	0.333333	0.25
10	25	0.25	0	0	0
11	55	0.25	0.333333	0	0
12	35	0.25	0.333333	0	0.25
13	45	0	0.666667	0	0.25
14	55	1	1	0.666667	0.5
15	45	0.5	0.666667	0.333333	0
16	55	0.5	0.333333	0	0.25
17	45	0.5	0.666667	0	0.25
18	55	0.5	0.666667	0.333333	0.5
19	35	0.5	1	0.333333	0.25
20	35	0	0.666667	0.333333	0.25
21	45	0.5	1	0.333333	0
22	25	0	0.666667	0	0.25
23	45	0.5	0.666667	0.666667	0
24	45	0.25	0.333333	0	0.25
25	55	0.5	0.666667	0.333333	0
26	55	0	0.666667	0	0
27	35	0.5	0.666667	0.666667	0.25
28	45	0.5	0.666667	0.333333	0.25
29	35	0.25	0.666667	0.333333	0
30	45	0.5	0.333333	0	0
31	45	0.5	0.333333	0	0
32	65	0.5	0.666667	0.333333	0
33	35	0.5	0.666667	0	0.25
34	35	1	0.666667	0	0.25
35	55	1	0.666667	0.333333	0
36	25	0.5	0.666667	0.666667	0
37	65	0	0.666667	0	0.25
38	35	0.75	1	0	0.25
39	35	0.25	0.333333	0.333333	0
40	45	0.5	0.333333	0.666667	0
41	45	0.5	0.333333	0.333333	0.75
42	35	0.75	0.666667	0	0
43	65	0	0.333333	0	0
44	65	0	0.333333	0.333333	0
45	65	1	1	0	0.75
46	55	0.5	0.333333	0	0.25
		0.445652	0.608696	0.202899	0.173913
